# Supplementary material for: A Semantic Relatedness Model for the Automatic Cluster Analysis of Phonematic and Semantic Verbal Fluency Tasks Performed by People With Parkinson Disease: Prospective Multicenter Study
Source: JMIR Neurotechnol. 2023 Aug 2;2:e46021. doi: 10.2196/46021 (PMC12671300; doi:10.2196/46021)
Supplement: Multimedia Appendix 1 [file neuro_v2i1e46021_app1.xls]

## Sheet: Haehnel_supplement_animallists
Africa	Australia	Arctic/Far North	Farm	North America	Water	Beasts of Burden	Fur	Goat	Pets	Bird	Bovine	Canine	Deer	Feline	Fish	Insect	Insectivore	Primate	Rabbit	Reptile/Amphibian	Rodent	Weasel	Extincted	Asia	South America
Affe	Beuteteufel	Eisbär	Esel	Bär	Alligator	Affe	Biber	Gämse	Dackel	Adler	Bison	Fuchs	Antilope	Gepard	Barsch	Ameise	Ameisenbär	Affe	Hase	Alligator	Biber	Dachs	Dinosaurier	Panda	Faultier
Antilope	Buschteufel	Eselspinguin	Frettchen	Berglöwe	Auster	Dromedar	Chinchilla	Ziege	Gerbil	Amsel	Büffel	Schneefuchs	Elch	Jaguar	Dorade	Biene	Erdferkel	Gibbon	Kaninchen	Chamäleon	Bisamratte	Frettchen	Mammut	Tapir	Tapir
Büffel	Emu	Karibu	Fasan	Braunbär	Bisamratte	Kamel	Fischotter		Goldhamster	Ara	Kalb	Hund	Gazelle	Kater	Forelle	Blattlaus	Igel	Gorilla	Karnikel	Eidechse	Chinchilla	Iltis			Nasenbär
Chamäleon	Känguru	Moschusochse	Gans	Biber	Delfin	Lama	Fuchs		Golden Retriever	Auerhuhn	Kuh	Kojote	Gnu	Katze	Goldfisch	Falter	Maulwurf	Lemur		Feuersalamander	Eichhörnchen	Marder
Dromedar	Kiwi	Pinguin	Hahn	Dachs	Fisch	Ochse	Schneefuchs		Hamster	Blaukehlchen	Moschusochse	Schakal	Hirsch	Leopard	Guppy	Fliege		Maulwurf		Frosch	Fischotter	Nerz
Elefant	Opossum	Polarbär	Henne	Eber	Flamingo	Pferd	Hase		Hase	Blaumeise	Ochse	Wolf	Karibu	Löwe	Hai	Floh		Mensch		Gecko	Gerbil	Otter
Erdmännchen	Schnabeltier	Rentier	Huhn	Eichhörnchen	Frosch	Stier	Kaninchen		Hund	Buchfink	Rind		Reh	Luchs	Lachs	Gottesanbeterin		Menschenaffe		Kaulquappe	Goldhamster	Stinktier
Flusspferd	Wallaby	Robbe	Lamm	Elch	Hecht		Karnikel		Kakadu	Buntspecht	Stier		Rentier	Ozelot	Seebarsch	Grashüpfer		Orang-Utan		Kriechtier	Hamster	Wiesel
Gazelle	Wombat	Schneefuchs	Kücken	Fuchs	Hering		Nerz		Kaninchen	Bussard	Wisent			Panther	Seelachs	Grille		Pavian		Krokodil	Igel
Gepard		Schneelöwe	Kalb	Grizzlybär	Hai				Karnikel	Drossel	Yak			Puma	Zitteraal	Heuschrecke		Schimpanse		Kröte	Maulwurf
Giraffe		Seelöwe	Kuh	Hase	Hummer				Kater	Elster				Rotluchs		Hirschkäfer		Weißbüschelaffe		Leguan	Maus
Gnu		Seehund	Maultier	Hirsch	Kaulquappe				Katze	Ente				Schneelöwe		Hornisse				Lurch	Meerschweinchen
Gorilla		Seebär	Pferd	Jaguar	Krabbe				Kanarienvogel	Eule				Tiger		Hummel				Schildkröte	Murmeltier
Hyäne		Walross	Pony	Karibu	Krebs				Maus	Fasan						Insekt				Schlange	Nacktmull
Kamel			Rind	Karnikel	Krokodil				Meerschweinchen	Falke						Käfer				Seeschlange	Ratte
Kobra			Sau	Marder	Kröte				Minischwein	Fink						Kellerassel					Stachelschwein
Lemur			Schaf	Kaninchen	Kalmar				Papagei	Flamingo						Laus					Streifenhörnchen
Leopard			Schwein	Luchs	Karpfen				Wellensittich	Fledermaus						Made					Wühlmaus
Löwe			Truthahn	Puma	Manatis				Welpe	Gans						Maikäfer					Ziesel
Nashorn			Wachtel	Reh	Miesmuschel					Geier						Marienkäfer
Nilpferd			Ziege	Rotluchs	Molch					Grünspecht						Mücke
Panther				Stinktier	Muschel					Habicht						Raupe
Rhinozeros				Streifenhörnchen	Oktopus					Hahn						Regenwurm
Schimpanse				Waschbär	Otter					Harpyie						Schabe
Schakal				Wildschwein	Pinguin					Henne						Schmetterling
Strauß				Wolf	Qualle					Huhn						Spinne
Tiger					Robbe					Kakadu						Wanze
Warzenschwein					Rotbarsch					Kanarienvogel						Wespe
Zebra					Seeigel					Kiwi
					Seekuh					Kohlmeise
					Seelöwe					Kondor
					Seemöwe					Krähe
					Seestern					Kücken
					Seeschlange					Kuckuck
					Seeungeheuer					Meise
					Scholle					Milan
					Schwan					Möwe
					Tintenfisch					Papagei
					Salamander					Pelikan
					Schildkröte					Pinguin
					Schnabeltier					Rabe
					Seehund					Rebhuhn
					Seepferd					Reiher
					Seebär					Rotkehlchen
					Wal					Rotschwanz
										Schwalbe
										Schwan
										Schwanzmeise
										Sittich
										Spatz
										Specht
										Sperber
										Sperling
										Star
										Storch
										Strauß
										Taube
										Tukan
										Turmfalke
										Uhu
										Vogel
										Wachtel
										Wellensittich
										Zaunkönig
